# Supplementary material for: A new erythroneurine leafhopper genus from Thailand (Hemiptera, Cicadellidae, Typhlocybinae), with description of three new species
Source: Zookeys. 2016 Jun 2;(595):7–16. doi: 10.3897/zookeys.595.8159 (PMC4926688; doi:10.3897/zookeys.595.8159)
Supplement: XML Treatment for Thaioneura [file zookeys.595.8159-treatment1.xml]

<!DOCTYPE tp:taxon-treatment
  PUBLIC "-//TaxonX//DTD Taxonomic Treatment Publishing DTD v0 20100105//EN" "tax-treatment-NSO.dtd">
<tp:taxon-treatment xmlns:tp="http://www.plazi.org/taxpub"><tp:treatment-meta><kwd-group><label>Taxon classification</label><kwd><named-content content-type="kingdom">Animalia</named-content></kwd><kwd><named-content content-type="order">Hemiptera</named-content></kwd><kwd><named-content content-type="family">Cicadellidae</named-content></kwd></kwd-group><mixed-citation publication-type="journal"><person-group><name><surname>Song</surname><given-names>Yuehua</given-names></name><name><surname>Li</surname><given-names>Zizhong</given-names></name><name><surname>Dietrich</surname><given-names>Christopher H.</given-names></name></person-group><article-title>A new erythroneurine leafhopper genus from Thailand (<tp:taxon-name><tp:taxon-name-part taxon-name-part-type="order">Hemiptera</tp:taxon-name-part></tp:taxon-name>, <tp:taxon-name><tp:taxon-name-part taxon-name-part-type="family">Cicadellidae</tp:taxon-name-part></tp:taxon-name>, <tp:taxon-name><tp:taxon-name-part taxon-name-part-type="subfamily">Typhlocybinae</tp:taxon-name-part></tp:taxon-name>), with description of three new species</article-title><source>Zookeys</source><day>2</day><month>6</month><year>2016</year><volume>2016</volume><issue>595</issue><fpage>7</fpage><lpage>16</lpage><pub-id pub-id-type="doi">10.3897/zookeys.595.8159</pub-id></mixed-citation></tp:treatment-meta><tp:nomenclature><tp:taxon-name>
            <tp:taxon-name-part taxon-name-part-type="genus">Thaioneura</tp:taxon-name-part>
            <object-id xmlns:xlink="http://www.w3.org/1999/xlink" content-type="zoobank" xlink:type="simple">http://zoobank.org/696D483C-D605-4FB6-8B0F-2BD62C9C949F</object-id>
          </tp:taxon-name><tp:taxon-status xmlns:xlink="http://www.w3.org/1999/xlink" xlink:type="simple">gen. n.</tp:taxon-status></tp:nomenclature><tp:treatment-sec sec-type="type species"><title>Type species.</title><p>
            <italic><tp:taxon-name><tp:taxon-name-part taxon-name-part-type="genus">Thaioneura</tp:taxon-name-part> <tp:taxon-name-part taxon-name-part-type="species">nigrilinea</tp:taxon-name-part></tp:taxon-name></italic> sp. n.</p></tp:treatment-sec><tp:treatment-sec sec-type="description"><title>Description.</title><p>Vertex with single dark medial spot at apex. Forewing with symmetrical, multilobed, transcommissural brown longitudinal marking.</p><p>Head in dorsal view roundly produced, slightly longer medially than next to eye, wider than pronotum. Face with anteclypeus of male broader and more convex than that of female. Pronotum broad, moderately long, with posterior margin concave. Mesonotum with basal triangles and scutellar suture distinct. Forewing with inner apical cell wide, base oblique; outer apical cell very short; second apical cell widened distally; claval vein not delimited. Hind wing with CuA either confluent with MP for short distance and separate distally (Fig. <xref ref-type="fig" rid="F1">2</xref>), or completely confluent (Fig. <xref ref-type="fig" rid="F2">12</xref>), vein CuP connected to CuA or free.</p><fig id="F1" position="float" orientation="portrait"><label>Figures 1–10.</label><caption><p>
          <italic><tp:taxon-name><tp:taxon-name-part taxon-name-part-type="genus">Thaioneura</tp:taxon-name-part> <tp:taxon-name-part taxon-name-part-type="species">nigrilinea</tp:taxon-name-part></tp:taxon-name></italic> sp. n. <bold>1</bold> Forewing <bold>2</bold> Hind wing; <bold>3</bold> Abdominal apodemes <bold>4</bold> Genital capsule <bold>5</bold> Subgenital plate <bold>6</bold> Subgenital plate, Style, Connective and the 9th sternite <bold>7</bold> Style <bold>8</bold> Connective <bold>9</bold> Aedeagus, lateral view <bold>10</bold> Aedeagus, ventral view.</p></caption><graphic xmlns:xlink="http://www.w3.org/1999/xlink" xlink:href="zookeys-595-007-g001.jpg" position="float" orientation="portrait" xlink:type="simple" id="oo_90899.jpg"/></fig><fig id="F2" position="float" orientation="portrait"><label>Figures 11–20.</label><caption><p>
          <italic><tp:taxon-name><tp:taxon-name-part taxon-name-part-type="genus">Thaioneura</tp:taxon-name-part> <tp:taxon-name-part taxon-name-part-type="species">sinuata</tp:taxon-name-part></tp:taxon-name></italic> sp. n. <bold>11</bold> Forewing <bold>12</bold> Hind wing <bold>13</bold> Abdominal apodemes <bold>14</bold> Genital capsule <bold>15</bold> Subgenital plate <bold>16</bold> Subgenital plate, style, connective and the 9th sternite <bold>17</bold> Style <bold>18</bold> Connective <bold>19</bold> Aedeagus, lateral view <bold>20</bold> Aedeagus, ventral view.</p></caption><graphic xmlns:xlink="http://www.w3.org/1999/xlink" xlink:href="zookeys-595-007-g002.jpg" position="float" orientation="portrait" xlink:type="simple" id="oo_90900.jpg"/></fig><p>Male 2S abdominal apodemes large, broad, extended to or beyond middle of 4th sternite.</p><p>Male genitalia. Male pygofer side with posterodorsal margin bluntly angulate, dorsal appendage movably articulated basally, tapered distally, not extended beyond pygofer apex; ventral appendage long, slender, rugose, extended along posteroventral margin of lobe to point slightly beyond posterodorsal apex of lobe; basolateral setae distinctly enlarged, long fine setae sparse; microtrichia near posterodorsal margin well developed. Subgenital plate narrow in lateral view, broad basally and tapered distally in ventral view, without angulate basolateral projection and stout basolateral setae, with 4–5 macrosetae near lateral margin medially and row of short rigid microsetae from middle to subapex, apex darkly pigmented. Style with apex truncate and slightly <!--PageBreak-->expanded, preapical lobe prominent but not acutely angulate, base slim in lateral view. Connective central lobe broad, lateral arms short, stem long. Aedeagus with dorsal apodeme expanded laterad, shaft arched near base in lateral view, gonopore terminal, on ventral surface.</p></tp:treatment-sec><tp:treatment-sec sec-type="distribution"><title>Distribution.</title><p>Thailand.</p></tp:treatment-sec><tp:treatment-sec sec-type="diagnosis"><title>Diagnosis.</title><p>The new genus is similar to <italic><tp:taxon-name><tp:taxon-name-part taxon-name-part-type="genus">Balanda</tp:taxon-name-part></tp:taxon-name></italic> Dworakowska, 1979 and <italic><tp:taxon-name><tp:taxon-name-part taxon-name-part-type="genus">Tautoneura</tp:taxon-name-part></tp:taxon-name></italic> Anufriev, 1969 in body shape, the presence of both dorsal and ventral appendages and a group of long stout basolateral macrosetae on the male pygofer, and the presence of a median anterior lobe on the connective, but differs in having the apex of the style truncate, the subgenital plate with reduced chaetotaxy basolaterally and the smoky brown commissural markings on the forewings. The latter color pattern, which is very unusual among <tp:taxon-name><tp:taxon-name-part taxon-name-part-type="tribe">Erythroneurini</tp:taxon-name-part></tp:taxon-name>, closely resembles that of the type species of <italic><tp:taxon-name><tp:taxon-name-part taxon-name-part-type="genus">Jalalia</tp:taxon-name-part></tp:taxon-name></italic> <xref ref-type="bibr" rid="B1">Ahmed 1970</xref>, described from Pakistan, but that genus has the head narrower than the pronotum, lacks a ventral pygofer appendage, and has the style apex acuminate.</p></tp:treatment-sec><tp:treatment-sec sec-type="etymology"><title>Etymology.</title><p>The new genus name was formed by combining the name of the country in which all known specimens were collected, “Thailand” with the common suffix for generic names in this tribe, “-neura”. The gender is feminine.</p></tp:treatment-sec><tp:treatment-sec sec-type="key"><title>Key to species of <italic><tp:taxon-name><tp:taxon-name-part taxon-name-part-type="genus">Thaioneura</tp:taxon-name-part></tp:taxon-name></italic> (males)</title><table-wrap content-type="key" position="anchor" orientation="portrait"><table id="TID0EPEAC" rules="all"><tbody><tr><td rowspan="1" colspan="1">1</td><td rowspan="1" colspan="1">Aedeagal shaft with processes</td><td rowspan="1" colspan="1">
                    <bold>2</bold>
                  </td></tr><tr><td rowspan="1" colspan="1">–</td><td rowspan="1" colspan="1">Aedeagal shaft without process (Figs <xref ref-type="fig" rid="F2">19</xref>, <xref ref-type="fig" rid="F2">20</xref>)</td><td rowspan="1" colspan="1">
                    <bold><italic><tp:taxon-name><tp:taxon-name-part taxon-name-part-type="genus">Thaioneura</tp:taxon-name-part> <tp:taxon-name-part taxon-name-part-type="species">sinuata</tp:taxon-name-part></tp:taxon-name></italic> sp. n.</bold>
                  </td></tr><tr><td rowspan="1" colspan="1">2</td><td rowspan="1" colspan="1">Aedeagal shaft with pair of sub-apical processes (Figs <xref ref-type="fig" rid="F3">29</xref>, <xref ref-type="fig" rid="F3">30</xref>)</td><td rowspan="1" colspan="1">
                    <bold><italic><tp:taxon-name><tp:taxon-name-part taxon-name-part-type="genus">Thaioneura</tp:taxon-name-part> <tp:taxon-name-part taxon-name-part-type="species">suphanburia</tp:taxon-name-part></tp:taxon-name></italic> sp. n.</bold>
                  </td></tr><tr><td rowspan="1" colspan="1">–</td><td rowspan="1" colspan="1">Aedeagal shaft without sub-apical process (Figs <xref ref-type="fig" rid="F1">9</xref>, <xref ref-type="fig" rid="F1">10</xref>)</td><td rowspan="1" colspan="1">
                    <bold><italic><tp:taxon-name><tp:taxon-name-part taxon-name-part-type="genus">Thaioneura</tp:taxon-name-part> <tp:taxon-name-part taxon-name-part-type="species">nigrilinea</tp:taxon-name-part></tp:taxon-name></italic> sp. n.</bold>
                  </td></tr></tbody></table></table-wrap><fig id="F3" position="float" orientation="portrait"><label>Figures 21–30.</label><caption><p>
          <italic><tp:taxon-name><tp:taxon-name-part taxon-name-part-type="genus">Thaioneura</tp:taxon-name-part> <tp:taxon-name-part taxon-name-part-type="species">suphanburia</tp:taxon-name-part></tp:taxon-name></italic> sp. n. <bold>21</bold> Forewing <bold>22</bold> Hind wing <bold>23</bold> Abdominal apodemes <bold>24</bold> Genital capsule <bold>25</bold> Subgenital plate <bold>26</bold> Subgenital plate, style, connective and the 9th sternite <bold>27</bold> Style <bold>28</bold> Connective <bold>29</bold> Aedeagus, lateral view <bold>30</bold> Aedeagus, ventral view.</p></caption><graphic xmlns:xlink="http://www.w3.org/1999/xlink" xlink:href="zookeys-595-007-g003.jpg" position="float" orientation="portrait" xlink:type="simple" id="oo_90901.jpg"/></fig></tp:treatment-sec><ref-list><ref id="B1"><mixed-citation xmlns:xlink="http://www.w3.org/1999/xlink" xlink:type="simple">
          <person-group><name name-style="western"><surname>Ahmed</surname><given-names>M</given-names></name></person-group> (<year>1970</year>) <article-title>Further studies on the leafhoppers of tribe <tp:taxon-name><tp:taxon-name-part taxon-name-part-type="tribe">Erythroneurini</tp:taxon-name-part></tp:taxon-name> (<tp:taxon-name><tp:taxon-name-part taxon-name-part-type="family">Cicadellidae</tp:taxon-name-part></tp:taxon-name>: <tp:taxon-name><tp:taxon-name-part taxon-name-part-type="subfamily">Typhlocybinae</tp:taxon-name-part></tp:taxon-name>) from West Pakistan.</article-title> <source>Pakistan Journal of Zoology</source> <volume>2</volume>(<issue>2</issue>): <fpage>167</fpage>–<lpage>184</lpage>.</mixed-citation></ref></ref-list></tp:taxon-treatment>
