# Supplementary material for: A new erythroneurine leafhopper genus from Thailand (Hemiptera, Cicadellidae, Typhlocybinae), with description of three new species
Source: Zookeys. 2016 Jun 2;(595):7–16. doi: 10.3897/zookeys.595.8159 (PMC4926688; doi:10.3897/zookeys.595.8159)
Supplement: XML Treatment for Thaioneura nigrilinea [file zookeys.595.8159-treatment2.xml]

<!DOCTYPE tp:taxon-treatment
  PUBLIC "-//TaxonX//DTD Taxonomic Treatment Publishing DTD v0 20100105//EN" "tax-treatment-NSO.dtd">
<tp:taxon-treatment xmlns:tp="http://www.plazi.org/taxpub"><tp:treatment-meta><kwd-group><label>Taxon classification</label><kwd><named-content content-type="kingdom">Animalia</named-content></kwd><kwd><named-content content-type="order">Hemiptera</named-content></kwd><kwd><named-content content-type="family">Cicadellidae</named-content></kwd></kwd-group><mixed-citation publication-type="journal"><person-group><name><surname>Song</surname><given-names>Yuehua</given-names></name><name><surname>Li</surname><given-names>Zizhong</given-names></name><name><surname>Dietrich</surname><given-names>Christopher H.</given-names></name></person-group><article-title>A new erythroneurine leafhopper genus from Thailand (<tp:taxon-name><tp:taxon-name-part taxon-name-part-type="order">Hemiptera</tp:taxon-name-part></tp:taxon-name>, <tp:taxon-name><tp:taxon-name-part taxon-name-part-type="family">Cicadellidae</tp:taxon-name-part></tp:taxon-name>, <tp:taxon-name><tp:taxon-name-part taxon-name-part-type="subfamily">Typhlocybinae</tp:taxon-name-part></tp:taxon-name>), with description of three new species</article-title><source>Zookeys</source><day>2</day><month>6</month><year>2016</year><volume>2016</volume><issue>595</issue><fpage>7</fpage><lpage>16</lpage><pub-id pub-id-type="doi">10.3897/zookeys.595.8159</pub-id></mixed-citation></tp:treatment-meta><tp:nomenclature><tp:taxon-name>
            <tp:taxon-name-part taxon-name-part-type="genus">Thaioneura</tp:taxon-name-part>
            <tp:taxon-name-part taxon-name-part-type="species">nigrilinea</tp:taxon-name-part>
            <object-id xmlns:xlink="http://www.w3.org/1999/xlink" content-type="zoobank" xlink:type="simple">http://zoobank.org/DB18AD07-9EE5-4715-A726-C492BF2CD299</object-id>
          </tp:taxon-name><tp:taxon-status xmlns:xlink="http://www.w3.org/1999/xlink" xlink:type="simple">sp. n.</tp:taxon-status><xref ref-type="fig" rid="F1">Figs 1–10</xref><xref ref-type="fig" rid="F4">, 31A–D</xref></tp:nomenclature><tp:treatment-sec sec-type="description"><title>Description.</title><p>Male length 2.3–2.4 mm.</p><p>Vertex milky yellow, with indistinct reddish cruciform mark medially; coronal suture weakly delimited (Fig. <xref ref-type="fig" rid="F4">31A, C</xref>). Face pale, anteclypeus with distal half reddish (Fig. <xref ref-type="fig" rid="F4">31D</xref>). Pronotum mostly dark brown with small pale submedial spots on anterior and posterior margins (Fig. <xref ref-type="fig" rid="F4">31A, C</xref>). Mesonotum brown, basal triangles and area between basal triangles dark brown; scutellum dark brown (Fig. <xref ref-type="fig" rid="F4">31A, C</xref>). Forewing with smoky brown markings as in Fig. <xref ref-type="fig" rid="F4">31A</xref>.</p><fig id="F4" position="float" orientation="portrait"><label>Figures 31.</label><caption><p>
          <bold>A–D</bold> <italic><tp:taxon-name><tp:taxon-name-part taxon-name-part-type="genus">Thaioneura</tp:taxon-name-part> <tp:taxon-name-part taxon-name-part-type="species">nigrilinea</tp:taxon-name-part></tp:taxon-name></italic> sp. n. <bold>E–H</bold> <italic><tp:taxon-name><tp:taxon-name-part taxon-name-part-type="genus">Thaioneura</tp:taxon-name-part> <tp:taxon-name-part taxon-name-part-type="species">sinuata</tp:taxon-name-part></tp:taxon-name></italic> sp. n. <bold>I–L</bold> <italic><tp:taxon-name><tp:taxon-name-part taxon-name-part-type="genus">Thaioneura</tp:taxon-name-part> <tp:taxon-name-part taxon-name-part-type="species">suphanburia</tp:taxon-name-part></tp:taxon-name></italic> sp. n. <bold>A, E, I</bold> Habitus, dorsal view; <bold>B, F, J</bold> Habitus, lateral view <bold>C, G, K</bold> Head and thorax, dorsal view <bold>D, H, L</bold> Face.</p></caption><graphic xmlns:xlink="http://www.w3.org/1999/xlink" xlink:href="zookeys-595-007-g004.jpg" position="float" orientation="portrait" xlink:type="simple" id="oo_90902.jpg"/></fig><p>Hind wing vein CuA confluent with MP for short distance, then diverging and joining CuP near apex (Fig. <xref ref-type="fig" rid="F1">2</xref>).</p><p>Male abdominal apodemes extended to middle of 4th sternite (Fig. <xref ref-type="fig" rid="F1">3</xref>).</p><p>Pygofer side with dorsal appendage falcate; ventrolateral setal group with 4 macrosetae (Fig. <xref ref-type="fig" rid="F1">4</xref>). Subgenital plate with 5 marginal macrosetae (Figs <xref ref-type="fig" rid="F1">4</xref>, <xref ref-type="fig" rid="F1">5</xref>). Style apex slightly curved and obliquely truncate, preapical lobe sharply angulate (Figs <xref ref-type="fig" rid="F1">6</xref>, <xref ref-type="fig" rid="F1">7</xref>). Connective stem bilobed apically (Figs <xref ref-type="fig" rid="F1">6</xref>, <xref ref-type="fig" rid="F1">8</xref>). Aedeagal shaft compressed, curved dorsad distally, slightly expanded and footlike apically, with pair of slightly divergent fingerlike processes basally; preatrium short (Figs <xref ref-type="fig" rid="F1">9</xref>, <xref ref-type="fig" rid="F1">10</xref>).</p><!--PageBreak--></tp:treatment-sec><tp:treatment-sec sec-type="material"><title>Material examined.</title><p>Holotype: ♂, Thailand, Chaiyaphum, Tat Tone NP Dry Dipterocarp Forest, <named-content xmlns:xlink="http://www.w3.org/1999/xlink" content-type="dwc:verbatimCoordinates" xlink:type="simple"><named-content content-type="geo-json" specific-use="{&#34;type&#34;:&#34;Point&#34;,&#34;coordinates&#34;:[102.03505,15.98395]}" xlink:type="simple">15°59.037'N; 102°2.103'E</named-content></named-content>, 250 m, Malaise trap, 21–28.vi.2006, coll. Lumyai Ittichan. Paratypes: 1♂, Thailand, Sakon Nakhon, Phu Phan NP, Behind national park office, <named-content xmlns:xlink="http://www.w3.org/1999/xlink" content-type="dwc:verbatimCoordinates" xlink:type="simple"><named-content content-type="geo-json" specific-use="{&#34;type&#34;:&#34;Point&#34;,&#34;coordinates&#34;:[103.97495,17.058133]}" xlink:type="simple">17°3.488'N;103°58.497'E</named-content></named-content>, 318 m, Malaise trap, 5–11.i.2007, coll. Sailom Tongboonchai; 4♂♂, Thailand, Kanchanaburi, Khuean Srinagarindra NP, Behind tourist center, <named-content xmlns:xlink="http://www.w3.org/1999/xlink" content-type="dwc:verbatimCoordinates" xlink:type="simple"><named-content content-type="geo-json" specific-use="{&#34;type&#34;:&#34;Point&#34;,&#34;coordinates&#34;:[98.9975,14.635917]}" xlink:type="simple">14°38.155'N; 98°59.85'E</named-content></named-content>, 210 m, Malaise trap, 11–18.ix.2008, coll. Chatchawan &amp; Boonkam; 3♂♂, Thailand, Kanchanaburi, Khuean Srinagarindra NP, Huai Mae Kamint/50m/SW of Tourist center, <named-content xmlns:xlink="http://www.w3.org/1999/xlink" content-type="dwc:verbatimCoordinates" xlink:type="simple"><named-content content-type="geo-json" specific-use="{&#34;type&#34;:&#34;Point&#34;,&#34;coordinates&#34;:[98.883917,14.499533]}" xlink:type="simple">14°29.972'N; 98°53.035'E</named-content></named-content>, Malaise trap, 18–25.ix.2008, coll. Somboon &amp; Daorueng; 1♂, Thailand, Kanchanaburi, Khuean Srinagarindra NP, Huai Mae Kamint/Head Quarter, <named-content xmlns:xlink="http://www.w3.org/1999/xlink" content-type="dwc:verbatimCoordinates" xlink:type="simple"><named-content content-type="geo-json" specific-use="{&#34;type&#34;:&#34;Point&#34;,&#34;coordinates&#34;:[98.994283,14.635383]}" xlink:type="simple">14°38.123'N; 98°59.657'E</named-content></named-content>, Malaise trap, 9–16.x.2008, coll. Somboon &amp; Daorueng; 1♂, Thailand, Suphanburi, Pu Toei NP, Huai-Tapern/next to waterfall, <named-content xmlns:xlink="http://www.w3.org/1999/xlink" content-type="dwc:verbatimCoordinates" xlink:type="simple"><named-content content-type="geo-json" specific-use="{&#34;type&#34;:&#34;Point&#34;,&#34;coordinates&#34;:[99.321833,14.982233]}" xlink:type="simple">14°58.934'N; 99°19.31'E</named-content></named-content>, Malaise trap, 14–21.xi.2008, coll. Wangkum P.</p></tp:treatment-sec><tp:treatment-sec sec-type="remarks"><title>Remarks.</title><p>This species can be distinguished from the other species of this genus by the pair of fingerlike aedeagal processes, the short preatrium and the expanded apex of aedeagal shaft in lateral view (Figs <xref ref-type="fig" rid="F1">9</xref>, <xref ref-type="fig" rid="F1">10</xref>).</p></tp:treatment-sec><tp:treatment-sec sec-type="etymology"><title>Etymology.</title><p>The specific name is derived from the Latin words “nigra” (black) and “linea” (line), referring to the brown longitudinal marking on the fore wing (Fig. <xref ref-type="fig" rid="F1">1</xref>).</p></tp:treatment-sec><tp:treatment-sec><!--Section generated to contain objects referenced in tp:taxon-treatment.--><fig id="F1" position="float" orientation="portrait"><label>Figures 1–10.</label><caption><p>
          <italic><tp:taxon-name><tp:taxon-name-part taxon-name-part-type="genus">Thaioneura</tp:taxon-name-part> <tp:taxon-name-part taxon-name-part-type="species">nigrilinea</tp:taxon-name-part></tp:taxon-name></italic> sp. n. <bold>1</bold> Forewing <bold>2</bold> Hind wing; <bold>3</bold> Abdominal apodemes <bold>4</bold> Genital capsule <bold>5</bold> Subgenital plate <bold>6</bold> Subgenital plate, Style, Connective and the 9th sternite <bold>7</bold> Style <bold>8</bold> Connective <bold>9</bold> Aedeagus, lateral view <bold>10</bold> Aedeagus, ventral view.</p></caption><graphic xmlns:xlink="http://www.w3.org/1999/xlink" xlink:href="zookeys-595-007-g001.jpg" position="float" orientation="portrait" xlink:type="simple" id="oo_90899.jpg"/></fig></tp:treatment-sec></tp:taxon-treatment>
