# Supplementary material for: A new erythroneurine leafhopper genus from Thailand (Hemiptera, Cicadellidae, Typhlocybinae), with description of three new species
Source: Zookeys. 2016 Jun 2;(595):7–16. doi: 10.3897/zookeys.595.8159 (PMC4926688; doi:10.3897/zookeys.595.8159)
Supplement: XML Treatment for Thaioneura sinuata [file zookeys.595.8159-treatment3.xml]

<!DOCTYPE tp:taxon-treatment
  PUBLIC "-//TaxonX//DTD Taxonomic Treatment Publishing DTD v0 20100105//EN" "tax-treatment-NSO.dtd">
<tp:taxon-treatment xmlns:tp="http://www.plazi.org/taxpub"><tp:treatment-meta><kwd-group><label>Taxon classification</label><kwd><named-content content-type="kingdom">Animalia</named-content></kwd><kwd><named-content content-type="order">Hemiptera</named-content></kwd><kwd><named-content content-type="family">Cicadellidae</named-content></kwd></kwd-group><mixed-citation publication-type="journal"><person-group><name><surname>Song</surname><given-names>Yuehua</given-names></name><name><surname>Li</surname><given-names>Zizhong</given-names></name><name><surname>Dietrich</surname><given-names>Christopher H.</given-names></name></person-group><article-title>A new erythroneurine leafhopper genus from Thailand (<tp:taxon-name><tp:taxon-name-part taxon-name-part-type="order">Hemiptera</tp:taxon-name-part></tp:taxon-name>, <tp:taxon-name><tp:taxon-name-part taxon-name-part-type="family">Cicadellidae</tp:taxon-name-part></tp:taxon-name>, <tp:taxon-name><tp:taxon-name-part taxon-name-part-type="subfamily">Typhlocybinae</tp:taxon-name-part></tp:taxon-name>), with description of three new species</article-title><source>Zookeys</source><day>2</day><month>6</month><year>2016</year><volume>2016</volume><issue>595</issue><fpage>7</fpage><lpage>16</lpage><pub-id pub-id-type="doi">10.3897/zookeys.595.8159</pub-id></mixed-citation></tp:treatment-meta><tp:nomenclature><tp:taxon-name>
            <tp:taxon-name-part taxon-name-part-type="genus">Thaioneura</tp:taxon-name-part>
            <tp:taxon-name-part taxon-name-part-type="species">sinuata</tp:taxon-name-part>
            <object-id xmlns:xlink="http://www.w3.org/1999/xlink" content-type="zoobank" xlink:type="simple">http://zoobank.org/14CDF145-288F-447D-97AB-45BC7C70C4F6</object-id>
          </tp:taxon-name><tp:taxon-status xmlns:xlink="http://www.w3.org/1999/xlink" xlink:type="simple">sp. n.</tp:taxon-status><xref ref-type="fig" rid="F2">Figs 11–20</xref><xref ref-type="fig" rid="F4">, 31E–H</xref><!--PageBreak--></tp:nomenclature><tp:treatment-sec sec-type="description"><title>Description.</title><p>Male length 2.2–2.3 mm, female length 2.3–2.4 mm.</p><p>Color pattern very similar to that of <italic><tp:taxon-name><tp:taxon-name-part taxon-name-part-type="genus">Thaioneura</tp:taxon-name-part> <tp:taxon-name-part taxon-name-part-type="species">nigrilinea</tp:taxon-name-part></tp:taxon-name></italic> (Fig. <xref ref-type="fig" rid="F4">31E–G</xref>), face with anteclypeus pale, without reddish color (Fig. <xref ref-type="fig" rid="F4">31H</xref>).</p><p>Hind wing vein CuA completely confluent with MP distally, CuP free distally (Fig. <xref ref-type="fig" rid="F2">12</xref>).</p><p>Male abdominal apodemes extended to hind margin of 4th sternite (Fig. <xref ref-type="fig" rid="F2">13</xref>).</p><p>Pygofer dorsal appendage slender, digitiform, only weakly curved ventrad, with one large basolateral macroseta (Fig. <xref ref-type="fig" rid="F2">14</xref>). Subgenital plate with 4 marginal macrosetae (Figs <xref ref-type="fig" rid="F2">14</xref>, <xref ref-type="fig" rid="F2">15</xref>). Style apex slightly curved and truncate with medial notch, preapical lobe bluntly angulate (Figs <xref ref-type="fig" rid="F2">16</xref>, <xref ref-type="fig" rid="F2">17</xref>). Connective stem narrow and truncate apically (Fig. <xref ref-type="fig" rid="F2">18</xref>). Aedeagal shaft tubular, curved dorsad, without processes, preatrium moderately developed (Figs <xref ref-type="fig" rid="F2">19</xref>, <xref ref-type="fig" rid="F2">20</xref>).</p></tp:treatment-sec><tp:treatment-sec sec-type="material"><title>Material examined.</title><p>Holotype: ♂, Thailand, Sakon Nakhon, Phu Phan NP, Dry evergreen near house no.1567, <named-content xmlns:xlink="http://www.w3.org/1999/xlink" content-type="dwc:verbatimCoordinates" xlink:type="simple"><named-content content-type="geo-json" specific-use="{&#34;type&#34;:&#34;Point&#34;,&#34;coordinates&#34;:[103.89185,16.81045]}" xlink:type="simple">16°48.627'N; 103°53.511'E</named-content></named-content>, 512 m, Malaise trap, 4–10.vi.2007, coll. Winlon Kongnara. Paratypes: 3♂♂, Thailand, Phetchabun, Khao Kho NP Mix deciduous,<named-content xmlns:xlink="http://www.w3.org/1999/xlink" content-type="dwc:verbatimCoordinates" xlink:type="simple"><named-content content-type="geo-json" specific-use="{&#34;type&#34;:&#34;Point&#34;,&#34;coordinates&#34;:[101.136417,16.659817]}" xlink:type="simple"> 16°39.589'N; 101°8.185'E</named-content></named-content>, 168 m, Malaise trap, 5–12.i.2007, coll. Somchai Chachumnan &amp; Saink Singtong; 6♂♂, Thailand, Suphanburi, Pu Toei NP Huai Mongpae/red road, <named-content xmlns:xlink="http://www.w3.org/1999/xlink" content-type="dwc:verbatimCoordinates" xlink:type="simple"><named-content content-type="geo-json" specific-use="{&#34;type&#34;:&#34;Point&#34;,&#34;coordinates&#34;:[99.446333,14.94975]}" xlink:type="simple">14°56.985'N; 99°26.78'E</named-content></named-content>, 300 m, Malaise trap, 16-23.vii.2008, coll. Saunbua.L.; 5♂♂, Thailand, Kanchanaburi, Khuean <!--PageBreak-->Srinagarindra NP, Huai Mae Kamint/50m/SW of Tourist center, <named-content xmlns:xlink="http://www.w3.org/1999/xlink" content-type="dwc:verbatimCoordinates" xlink:type="simple"><named-content content-type="geo-json" specific-use="{&#34;type&#34;:&#34;Point&#34;,&#34;coordinates&#34;:[98.883917,14.499533]}" xlink:type="simple">14°29.972'N; 98°53.035'E</named-content></named-content>, Malaise trap, 18–25.ix.2008, coll. Somboon &amp; Daorueng; 3♂♂, Thailand, Chaiyaphum, Tat Tone NP Pha Eang waterfall, <named-content xmlns:xlink="http://www.w3.org/1999/xlink" content-type="dwc:verbatimCoordinates" xlink:type="simple"><named-content content-type="geo-json" specific-use="{&#34;type&#34;:&#34;Point&#34;,&#34;coordinates&#34;:[101.912,15.954]}" xlink:type="simple">15°57.24'N; 101°54.72'E</named-content></named-content>, 301 m, Malaise trap, 12–19.iv.2007, coll. Tawit Jaruphan.</p></tp:treatment-sec><tp:treatment-sec sec-type="remarks"><title>Remarks.</title><p>This species is similar to <italic><tp:taxon-name><tp:taxon-name-part taxon-name-part-type="genus">Thaioneura</tp:taxon-name-part> <tp:taxon-name-part taxon-name-part-type="species">nigrilinea</tp:taxon-name-part></tp:taxon-name></italic> on external appearance and genital structures, but can be distinguished by the aedeagal shaft without processes, the longer preatrium (Figs <xref ref-type="fig" rid="F2">19</xref>, <xref ref-type="fig" rid="F2">20</xref>) and the more slender, less curved pygofer dorsal appendage (Fig. <xref ref-type="fig" rid="F2">14</xref>).</p></tp:treatment-sec><tp:treatment-sec sec-type="etymology"><title>Etymology.</title><p>The specific name is derived from the Latin word “sinuate” (curved in and out), referring to the sinuate aedeagal shaft in lateral view (Fig. <xref ref-type="fig" rid="F2">19</xref>).</p><!--PageBreak--></tp:treatment-sec><tp:treatment-sec><!--Section generated to contain objects referenced in tp:taxon-treatment.--><fig id="F2" position="float" orientation="portrait"><label>Figures 11–20.</label><caption><p>
          <italic><tp:taxon-name><tp:taxon-name-part taxon-name-part-type="genus">Thaioneura</tp:taxon-name-part> <tp:taxon-name-part taxon-name-part-type="species">sinuata</tp:taxon-name-part></tp:taxon-name></italic> sp. n. <bold>11</bold> Forewing <bold>12</bold> Hind wing <bold>13</bold> Abdominal apodemes <bold>14</bold> Genital capsule <bold>15</bold> Subgenital plate <bold>16</bold> Subgenital plate, style, connective and the 9th sternite <bold>17</bold> Style <bold>18</bold> Connective <bold>19</bold> Aedeagus, lateral view <bold>20</bold> Aedeagus, ventral view.</p></caption><graphic xmlns:xlink="http://www.w3.org/1999/xlink" xlink:href="zookeys-595-007-g002.jpg" position="float" orientation="portrait" xlink:type="simple" id="oo_90900.jpg"/></fig><fig id="F4" position="float" orientation="portrait"><label>Figures 31.</label><caption><p>
          <bold>A–D</bold> <italic><tp:taxon-name><tp:taxon-name-part taxon-name-part-type="genus">Thaioneura</tp:taxon-name-part> <tp:taxon-name-part taxon-name-part-type="species">nigrilinea</tp:taxon-name-part></tp:taxon-name></italic> sp. n. <bold>E–H</bold> <italic><tp:taxon-name><tp:taxon-name-part taxon-name-part-type="genus">Thaioneura</tp:taxon-name-part> <tp:taxon-name-part taxon-name-part-type="species">sinuata</tp:taxon-name-part></tp:taxon-name></italic> sp. n. <bold>I–L</bold> <italic><tp:taxon-name><tp:taxon-name-part taxon-name-part-type="genus">Thaioneura</tp:taxon-name-part> <tp:taxon-name-part taxon-name-part-type="species">suphanburia</tp:taxon-name-part></tp:taxon-name></italic> sp. n. <bold>A, E, I</bold> Habitus, dorsal view; <bold>B, F, J</bold> Habitus, lateral view <bold>C, G, K</bold> Head and thorax, dorsal view <bold>D, H, L</bold> Face.</p></caption><graphic xmlns:xlink="http://www.w3.org/1999/xlink" xlink:href="zookeys-595-007-g004.jpg" position="float" orientation="portrait" xlink:type="simple" id="oo_90902.jpg"/></fig></tp:treatment-sec></tp:taxon-treatment>
