# Supplementary material for: A new erythroneurine leafhopper genus from Thailand (Hemiptera, Cicadellidae, Typhlocybinae), with description of three new species
Source: Zookeys. 2016 Jun 2;(595):7–16. doi: 10.3897/zookeys.595.8159 (PMC4926688; doi:10.3897/zookeys.595.8159)
Supplement: XML Treatment for Thaioneura suphanburia [file zookeys.595.8159-treatment4.xml]

<!DOCTYPE tp:taxon-treatment
  PUBLIC "-//TaxonX//DTD Taxonomic Treatment Publishing DTD v0 20100105//EN" "tax-treatment-NSO.dtd">
<tp:taxon-treatment xmlns:tp="http://www.plazi.org/taxpub"><tp:treatment-meta><kwd-group><label>Taxon classification</label><kwd><named-content content-type="kingdom">Animalia</named-content></kwd><kwd><named-content content-type="order">Hemiptera</named-content></kwd><kwd><named-content content-type="family">Cicadellidae</named-content></kwd></kwd-group><mixed-citation publication-type="journal"><person-group><name><surname>Song</surname><given-names>Yuehua</given-names></name><name><surname>Li</surname><given-names>Zizhong</given-names></name><name><surname>Dietrich</surname><given-names>Christopher H.</given-names></name></person-group><article-title>A new erythroneurine leafhopper genus from Thailand (<tp:taxon-name><tp:taxon-name-part taxon-name-part-type="order">Hemiptera</tp:taxon-name-part></tp:taxon-name>, <tp:taxon-name><tp:taxon-name-part taxon-name-part-type="family">Cicadellidae</tp:taxon-name-part></tp:taxon-name>, <tp:taxon-name><tp:taxon-name-part taxon-name-part-type="subfamily">Typhlocybinae</tp:taxon-name-part></tp:taxon-name>), with description of three new species</article-title><source>Zookeys</source><day>2</day><month>6</month><year>2016</year><volume>2016</volume><issue>595</issue><fpage>7</fpage><lpage>16</lpage><pub-id pub-id-type="doi">10.3897/zookeys.595.8159</pub-id></mixed-citation></tp:treatment-meta><tp:nomenclature><tp:taxon-name>
            <tp:taxon-name-part taxon-name-part-type="genus">Thaioneura</tp:taxon-name-part>
            <tp:taxon-name-part taxon-name-part-type="species">suphanburia</tp:taxon-name-part>
            <object-id xmlns:xlink="http://www.w3.org/1999/xlink" content-type="zoobank" xlink:type="simple">http://zoobank.org/92CD2FEB-8875-497D-9248-12A3BD5074BA</object-id>
          </tp:taxon-name><tp:taxon-status xmlns:xlink="http://www.w3.org/1999/xlink" xlink:type="simple">sp. n.</tp:taxon-status><xref ref-type="fig" rid="F3">Figs 21–30</xref><xref ref-type="fig" rid="F4">, 31I–L</xref></tp:nomenclature><tp:treatment-sec sec-type="description"><title>Description.</title><p>Male length 2.3 mm.</p><p>Color similar to other congeners (Fig. <xref ref-type="fig" rid="F4">31A–D; E–G</xref>). Vertex milky yellow, with longitudinal milky white bandlike stripe medially (Fig. <xref ref-type="fig" rid="F4">31I</xref>). Face with anteclypeus pale (Fig. <xref ref-type="fig" rid="F4">31L</xref>). Pronotum dark color faded, with three dark spots on anterior margin and both sides (Fig. <xref ref-type="fig" rid="F4">31I</xref>). Mesonotum light brown, basal triangles dark brown, with irregular dark marking in area between basal triangles; scutellum light brown (Fig. <xref ref-type="fig" rid="F4">31I</xref>).</p><!--PageBreak--><!--PageBreak--><p>Hind wing vein CuA completely confluent with MP distally, CuP free distally (Fig. <xref ref-type="fig" rid="F3">22</xref>).</p><p>Male abdominal apodemes extended to hind margin of 4th sternite (Fig. <xref ref-type="fig" rid="F3">23</xref>).</p><p>Pygofer dorsal appendage digitiform, but short; ventrolateral setal group with 4 macrosetae (Fig. <xref ref-type="fig" rid="F3">24</xref>). Subgenital plate with 4 marginal macrosetae (Figs <xref ref-type="fig" rid="F3">24</xref>, <xref ref-type="fig" rid="F3">25</xref>). Style apex slightly curved and truncate with medial notch, preapical lobe bluntly angulate (Figs <xref ref-type="fig" rid="F3">26</xref>, <xref ref-type="fig" rid="F3">27</xref>). Connective stem narrow and truncate apically (Fig. <xref ref-type="fig" rid="F3">28</xref>). Aedeagal shaft tubular, truncate apically in ventral view, with pair of long slender divergent processes arising near base and extended distad, pair of shorter apical processes extended basolaterad, preatrium short (Figs <xref ref-type="fig" rid="F3">29</xref>, <xref ref-type="fig" rid="F3">30</xref>).</p></tp:treatment-sec><tp:treatment-sec sec-type="material"><title>Material examined.</title><p>Holotype: ♂, Thailand, Suphanburi, Pu Toei NP Phu Toei hill top/road, <named-content xmlns:xlink="http://www.w3.org/1999/xlink" content-type="dwc:verbatimCoordinates" xlink:type="simple"><named-content content-type="geo-json" specific-use="{&#34;type&#34;:&#34;Point&#34;,&#34;coordinates&#34;:[99.449533,14.955333]}" xlink:type="simple">14°57.32'N; 99°26.972'E</named-content></named-content>, 650 m, Malaise trap, 24–31.viii.2008, coll. Saunbua. L. Paratype: 1♂, same data as holotype.</p></tp:treatment-sec><tp:treatment-sec sec-type="remarks"><title>Remarks.</title><p>This species can be distinguished from the other species of this genus by the two pairs of aedeagal processes, the short preatrium and the truncate apex of the aedeagal shaft in ventral view (Figs <xref ref-type="fig" rid="F3">29</xref>, <xref ref-type="fig" rid="F3">30</xref>).</p></tp:treatment-sec><tp:treatment-sec sec-type="etymology"><title>Etymology.</title><p>This new species is named from the type locality, Suphanburi, Thailand.</p></tp:treatment-sec><tp:treatment-sec><!--Section generated to contain objects referenced in tp:taxon-treatment.--><fig id="F3" position="float" orientation="portrait"><label>Figures 21–30.</label><caption><p>
          <italic><tp:taxon-name><tp:taxon-name-part taxon-name-part-type="genus">Thaioneura</tp:taxon-name-part> <tp:taxon-name-part taxon-name-part-type="species">suphanburia</tp:taxon-name-part></tp:taxon-name></italic> sp. n. <bold>21</bold> Forewing <bold>22</bold> Hind wing <bold>23</bold> Abdominal apodemes <bold>24</bold> Genital capsule <bold>25</bold> Subgenital plate <bold>26</bold> Subgenital plate, style, connective and the 9th sternite <bold>27</bold> Style <bold>28</bold> Connective <bold>29</bold> Aedeagus, lateral view <bold>30</bold> Aedeagus, ventral view.</p></caption><graphic xmlns:xlink="http://www.w3.org/1999/xlink" xlink:href="zookeys-595-007-g003.jpg" position="float" orientation="portrait" xlink:type="simple" id="oo_90901.jpg"/></fig><fig id="F4" position="float" orientation="portrait"><label>Figures 31.</label><caption><p>
          <bold>A–D</bold> <italic><tp:taxon-name><tp:taxon-name-part taxon-name-part-type="genus">Thaioneura</tp:taxon-name-part> <tp:taxon-name-part taxon-name-part-type="species">nigrilinea</tp:taxon-name-part></tp:taxon-name></italic> sp. n. <bold>E–H</bold> <italic><tp:taxon-name><tp:taxon-name-part taxon-name-part-type="genus">Thaioneura</tp:taxon-name-part> <tp:taxon-name-part taxon-name-part-type="species">sinuata</tp:taxon-name-part></tp:taxon-name></italic> sp. n. <bold>I–L</bold> <italic><tp:taxon-name><tp:taxon-name-part taxon-name-part-type="genus">Thaioneura</tp:taxon-name-part> <tp:taxon-name-part taxon-name-part-type="species">suphanburia</tp:taxon-name-part></tp:taxon-name></italic> sp. n. <bold>A, E, I</bold> Habitus, dorsal view; <bold>B, F, J</bold> Habitus, lateral view <bold>C, G, K</bold> Head and thorax, dorsal view <bold>D, H, L</bold> Face.</p></caption><graphic xmlns:xlink="http://www.w3.org/1999/xlink" xlink:href="zookeys-595-007-g004.jpg" position="float" orientation="portrait" xlink:type="simple" id="oo_90902.jpg"/></fig></tp:treatment-sec></tp:taxon-treatment>
